# Supplementary material for: A Marine λ-Oligocarrageenan Inhibits Migratory and Invasive Ability of MDA-MB-231 Human Breast Cancer Cells through Actions on Heparanase Metabolism and MMP-14/MMP-2 Axis
Source: Mar Drugs. 2021 Sep 28;19(10):546. doi: 10.3390/md19100546 (PMC8539239; doi:10.3390/md19100546)
Supplement: Supplementary file 1 [file marinedrugs-19-00546-s001.zip]

Archive with 1 entries (1 files):
- marinedrugs-1329117-supplementary.pdf
